# Supplementary material for: An Engineered Yeast Expressing an Artificial Heavy Metal-Binding Protein Enhances the Phytoremediation of Alum Mine Soils
Source: Microorganisms. 2025 Mar 7;13(3):612. doi: 10.3390/microorganisms13030612 (PMC11944382; doi:10.3390/microorganisms13030612)
Supplement: Supplementary file 1 [file microorganisms-13-00612-s001.zip]

Archive with 1 entries (1 files):
- microorganisms-3342272-supplementary.pdf
